# Supplementary material for: A decade of pollen transcriptomics
Source: Plant Reprod. 2015 Mar 12;28(2):73–89. doi: 10.1007/s00497-015-0261-7 (PMC4432081; doi:10.1007/s00497-015-0261-7)
Supplement: Supplementary file 1 — Supplementary material 1 (XLSX 16 kb) [file 497_2015_261_MOESM1_ESM.xlsx]

## Sheet: At_MG_Transcriptome_Data
Table S1. Arabidopsis thaliana male gametophyte transcriptome data sets. Transcriptomes of gametophytic pollen mutants are coloured red. * indicates data not yet associated with published work.
Stage_Sample	Accession	Replicates	Platform	Publication	GEO Series	ArrayExpress ID	NCBI BioProject link	NASCarrays Archive	Sequence Read Archive ID
Mature pollen grain (MPG)	Col-0	2	Affymetrix AG Genome Array	Becker et al. (2003)	-	-	-	-	-
Mature pollen grain (MPG)	Ler-0	2	Affymetrix AG Genome Array	Honys and Twell (2003)	-	-	-	FTP:NASCARRAY6	-
Mature pollen grain (MPG)	Col-0	1	SAGE	Lee and Lee (2003)	-	-	-	-	-
Cold-treated MPG	Col-0	1	SAGE	Lee and Lee (2003)	-	-	-	-	-
Uninucleate microspore (UNM)	Ler-0	2	Affymetrix ATH1 Genome Array	Honys and Twell (2004)	GSE6162	E-GEOD-6162	http://www.ncbi.nlm.nih.gov/bioproject/PRJNA100667	-	-
Bicellular pollen (BCP)	Ler-0	2	Affymetrix ATH1 Genome Array	Honys and Twell (2004)	GSE6162	E-GEOD-6162	http://www.ncbi.nlm.nih.gov/bioproject/PRJNA100667	-	-
Tricellular pollen (TCP)	Ler-0	2	Affymetrix ATH1 Genome Array	Honys and Twell (2004)	GSE6162	E-GEOD-6162	http://www.ncbi.nlm.nih.gov/bioproject/PRJNA100667	-	-
Mature pollen grain (MPG)	Ler-0	1	Affymetrix ATH1 Genome Array	Honys and Twell (2004)	GSE6162	E-GEOD-6162	http://www.ncbi.nlm.nih.gov/bioproject/PRJNA100667	-	-
Mature pollen grain (MPG)	Ler-0	1	Affymetrix ATH1 Genome Array	Honys and Twell (2004)	-	-	-	FTP:NASCARRAY6	-
Mature pollen grain	Col-0	2	Affymetrix ATH1 Genome Array	Pina et al. (2005)	-	E-MEXP-285	-	-	-
Mature pollen grain	Col-0	3	Affymetrix ATH1 Genome Array	Schmid et al. (2005)	GSE5632	E-GEOD-5632	http://www.ncbi.nlm.nih.gov/bioproject/PRJNA96823	-	-
Ws MPG vs. Col MPG	Ws/Col	1	25K CATMA_v2.2	Bitton, Renou, Berger, Martin-Magniette (2007)*	GSE6910	E-GEOD-6910	http://www.ncbi.nlm.nih.gov/bioproject/PRJNA98525	-	-
Col MPG vs. Ws MPG	Col/Ws	1	25K CATMA_v2.2	Bitton, Renou, Berger, Martin-Magniette (2007)*	GSE6910	E-GEOD-6910	http://www.ncbi.nlm.nih.gov/bioproject/PRJNA98525	-	-
Pollen grains from stage 13 and 14 flowers	C24	1	Affymetrix ATH1 Genome Array	Ohr et al. (2007)	GSE9408	E-GEOD-9408	http://www.ncbi.nlm.nih.gov/bioproject/PRJNA103139	-	-
CaMV::DME pollen	C24	1	Affymetrix ATH1 Genome Array	Ohr et al. (2007)	GSE9408	E-GEOD-9408	http://www.ncbi.nlm.nih.gov/bioproject/PRJNA103139	-	-
Mature pollen grain	Col-0	9	Affymetrix ATH1 Genome Array	Verelst et al. (2007b)	-	E-MEXP-1138	-	-	-
agl104 MPG	Col-0	2	Affymetrix ATH1 Genome Array	Verelst et al. (2007b)	-	E-MEXP-1138	-	-	-
agl18 MPG	Col-0	2	Affymetrix ATH1 Genome Array	Verelst et al. (2007b)	-	E-MEXP-1138	-	-	-
agl29 MPG	Col-0	2	Affymetrix ATH1 Genome Array	Verelst et al. (2007b)	-	E-MEXP-1138	-	-	-
agl65 MPG	Col-0	2	Affymetrix ATH1 Genome Array	Verelst et al. (2007b)	-	E-MEXP-1138	-	-	-
agl65 agl66 MPG	Col-0	2	Affymetrix ATH1 Genome Array	Verelst et al. (2007b)	-	E-MEXP-1138	-	-	-
agl65 agl66 agl104 MPG	Col-0	3	Affymetrix ATH1 Genome Array	Verelst et al. (2007b)	-	E-MEXP-1138	-	-	-
agl66 MPG	Col-0	2	Affymetrix ATH1 Genome Array	Verelst et al. (2007b)	-	E-MEXP-1138	-	-	-
agl66 agl104 MPG	Col-0	2	Affymetrix ATH1 Genome Array	Verelst et al. (2007b)	-	E-MEXP-1138	-	-	-
agl94 MPG	Col-0	2	Affymetrix ATH1 Genome Array	Verelst et al. (2007b)	-	E-MEXP-1138	-	-	-
fie/+ Ws MPG vs. Ws MPG	Ws	1	25K CATMA_v2.2	Bitton, Renou, Berger, Martin-Magniette (2008)*	GSE10717	E-GEOD-10717	http://www.ncbi.nlm.nih.gov/bioproject/PRJNA107603	-	-
Ws MPG vs. fie/+ Ws MPG	Ws	1	25K CATMA_v2.2	Bitton, Renou, Berger, Martin-Magniette (2008)*	GSE10717	E-GEOD-10717	http://www.ncbi.nlm.nih.gov/bioproject/PRJNA107603	-	-
Col MPG vs. met1-3 -/+ MPG	Col	1	25K CATMA_v2.2	Bitton, Renou, Berger, Martin-Magniette (2008)*	GSE10717	E-GEOD-10717	http://www.ncbi.nlm.nih.gov/bioproject/PRJNA107603	-	-
met1-3/+ Col MPG vs. Col MPG	Col	1	25K CATMA_v2.2	Bitton, Renou, Berger, Martin-Magniette (2008)*	GSE10717	E-GEOD-10717	http://www.ncbi.nlm.nih.gov/bioproject/PRJNA107603	-	-
Col MPG vs. rbr1-2/+ Col MPG	Col	1	25K CATMA_v2.2	Bitton, Renou, Berger, Martin-Magniette (2008)*	GSE10717	E-GEOD-10717	http://www.ncbi.nlm.nih.gov/bioproject/PRJNA107603	-	-
rbr1-2/+ Col MPG vs. MPG	Col	1	25K CATMA_v2.2	Bitton, Renou, Berger, Martin-Magniette (2008)*	GSE10717	E-GEOD-10717	http://www.ncbi.nlm.nih.gov/bioproject/PRJNA107603	-	-
Col MPG vs. msi1-1/+ Col MPG	Col	1	25K CATMA_v2.2	Bitton, Renou, Berger, Martin-Magniette (2008)*	GSE10717	E-GEOD-10717	http://www.ncbi.nlm.nih.gov/bioproject/PRJNA107603	-	-
msi1-1/+ Col MPG vs. MPG	Col	1	25K CATMA_v2.2	Bitton, Renou, Berger, Martin-Magniette (2008)*	GSE10717	E-GEOD-10717	http://www.ncbi.nlm.nih.gov/bioproject/PRJNA107603	-	-
Mature pollen grain	Col-0	3	Affymetrix ATH1 Genome Array	Borges et al. (2008)	-	E-ATMX-35	-	-	-
Sperm cells	Col-0	3	Affymetrix ATH1 Genome Array	Borges et al. (2008)	-	E-ATMX-35	-	-	-
Desiccated mature pollen grains	Col	2	Affymetrix ATH1 Genome Array	Wang et al. (2008)	GSE6696	E-GEOD-6696	http://www.ncbi.nlm.nih.gov/bioproject/PRJNA99003	-	-
Hydrated pollen grains	Col	2	Affymetrix ATH1 Genome Array	Wang et al. (2008)	GSE6696	E-GEOD-6696	http://www.ncbi.nlm.nih.gov/bioproject/PRJNA99003	-	-
Growing pollen tubes	Col	2	Affymetrix ATH1 Genome Array	Wang et al. (2008)	GSE6696	E-GEOD-6696	http://www.ncbi.nlm.nih.gov/bioproject/PRJNA99003	-	-
Mature pollen grains (WT)	Col-0	3	Nimblegen 4-plex Arabidopsis	Adamczyk and Fernandez (2009)	-	E-MTAB-91	-	-	-
MPG (agl66, agl104-2)	Col-0	3	Nimblegen 4-plex Arabidopsis	Adamczyk and Fernandez (2009)	-	E-MTAB-91	-	-	-
MPG (agl65, agl66, agl104-1)	Col-0	3	Nimblegen 4-plex Arabidopsis	Adamczyk and Fernandez (2009)	-	E-MTAB-91	-	-	-
MPG (agl65, agl66, agl94,agl104-1)	Col-0	3	Nimblegen 4-plex Arabidopsis	Adamczyk and Fernandez (2009)	-	E-MTAB-91	-	-	-
Mature pollen grains	Col-0	2	Affymetrix ATH1 Genome Array	Gibalova et al. (2009)	GSE20224	E-GEOD-20224	http://www.ncbi.nlm.nih.gov/bioproject/PRJNA124155	-	-
MPG (SAIL_1168_C11)	Col-0	2	Affymetrix ATH1 Genome Array	Gibalova et al. (2009)	GSE20224	E-GEOD-20224	http://www.ncbi.nlm.nih.gov/bioproject/PRJNA124155	-	-
MPG (SALK_018864)	Col-0	2	Affymetrix ATH1 Genome Array	Gibalova et al. (2009)	GSE20224	E-GEOD-20224	http://www.ncbi.nlm.nih.gov/bioproject/PRJNA124155	-	-
Germinating pollen with pollen tube	Col-0	2	Affymetrix ATH1 Genome Array	Miyazaki et al. (2009)	GSE12316	E-GEOD-12316	http://www.ncbi.nlm.nih.gov/bioproject/PRJNA113545	-	-
Mature pollen grain (Dry)	Col-0	4	Affymetrix ATH1 Genome Array	Qin et al. (2009)	GSE17343	E-GEOD-17343	http://www.ncbi.nlm.nih.gov/bioproject/PRJNA118993	-	-
0.5 h Pollen tubes	Col-0	4	Affymetrix ATH1 Genome Array	Qin et al. (2009)	GSE17343	E-GEOD-17343	http://www.ncbi.nlm.nih.gov/bioproject/PRJNA118993	-	-
4 h Pollen tubes	Col-0	4	Affymetrix ATH1 Genome Array	Qin et al. (2009)	GSE17343	E-GEOD-17343	http://www.ncbi.nlm.nih.gov/bioproject/PRJNA118993	-	-
SIV Pollen tubes	Col-0	3	Affymetrix ATH1 Genome Array	Qin et al. (2009)	GSE17343	E-GEOD-17343	http://www.ncbi.nlm.nih.gov/bioproject/PRJNA118993	-	-
Mature pollen grains (WT)	Col-0	2	Affymetrix Tiling 1.0R Array	Chua, Xu, Deng, Liu (2011)*	GSE29708	E-GEOD-29708	http://www.ncbi.nlm.nih.gov/bioproject/PRJNA141077	-	-
jmj24-1_pollen MPG	Col-0	2	Affymetrix Tiling 1.0R Array	Chua, Xu, Deng, Liu (2011)*	GSE29708	E-GEOD-29708	http://www.ncbi.nlm.nih.gov/bioproject/PRJNA141077	-	-
8 h Pollen tube	No-0	3	Affymetrix ATH1 Genome Array	Costa et al. (2013)	GSE40861	E-GEOD-40861	http://www.ncbi.nlm.nih.gov/bioproject/PRJNA175133	-	-
8 h Pollen tube (agp6, agp11)	No-0	3	Affymetrix ATH1 Genome Array	Costa et al. (2013)	GSE40861	E-GEOD-40861	http://www.ncbi.nlm.nih.gov/bioproject/PRJNA175133	-	-
Mature pollen grain	Col-0	1	Illumina Genome Analyzer IIx	Loraine et al. (2013)	-	-	http://www.ncbi.nlm.nih.gov/bioproject/PRJNA194429	-	SRP022162
Mature pollen grain	Col-0	2	Affymetrix ATH1 Genome Array	Becker et al. (2014)	GSE38486	E-GEOD-38486	http://www.ncbi.nlm.nih.gov/bioproject/PRJNA168641	-	-
Polysomal mRNA from stage 11-12 floral bud (pollen grains) (proLAT52-HF-RPL18)	Col-0	3	Affymetrix ATH1 Genome Array	Lin et al. (2014)	GSE43299	E-GEOD-43299	http://www.ncbi.nlm.nih.gov/bioproject/PRJNA185320	-	-
Polysomal mRNA from in vivo pollen tubes (stage 14 floral buds) (proLAT52-HF-RPL18)	Col-0	3	AffymetrixATH1 Genome Array	Lin et al. (2014)	GSE43299	E-GEOD-43299	http://www.ncbi.nlm.nih.gov/bioproject/PRJNA185320	-	-
Polysomal mRNA from in vitro 4.5h pollen tube (proLAT52-HF-RPL18)	Col-0	3	Affymetrix ATH1 Genome Array	Lin et al. (2014)	GSE43299	E-GEOD-43299	http://www.ncbi.nlm.nih.gov/bioproject/PRJNA185320	-	-
