# Supplementary material for: A decade of pollen transcriptomics
Source: Plant Reprod. 2015 Mar 12;28(2):73–89. doi: 10.1007/s00497-015-0261-7 (PMC4432081; doi:10.1007/s00497-015-0261-7)
Supplement: Supplementary file 2 — Supplementary material 2 (XLSX 15 kb) [file 497_2015_261_MOESM2_ESM.xlsx]

## Sheet: MG_Transcriptome Data (not At)
Table S2. Male gametophyte transcriptome data sets for all species (excluding Arabidopsis). * indicates data not yet associated with published work.
Organism	Accession	Sample	Replicates	Platform	Publication	GEO Series	ArrayExpress ID	NCBI BioProject link	Sequence Read Archive ID	Weblink
Oryza sativa Japonica	Katy	Mature pollen	3	Affymetrix Gene Rice Genome Array	Russell et al. (2008); Sharma et al. (2011); Luo et al. (2011); Russell et al. (2012)	GSE17002	E-GEOD-17002	http://www.ncbi.nlm.nih.gov/bioproject/PRJNA117739	-	-
Oryza sativa Japonica	Nipponbare	Microspores at meiosis stage	4	Agilent Rice Gene Expression Microarray 4x44K	Suwabe et al. (2008); Hobo et al. (2008); Hirano et al. (2008); Aya et al. (2011)	GSE29217	E-GEOD-29217	http://www.ncbi.nlm.nih.gov/bioproject/PRJNA140071	-	-
Oryza sativa Japonica	Nipponbare	Microspores at tetrad stage	3	Agilent Rice Gene Expression Microarray 4x44K	Suwabe et al. (2008); Hobo et al. (2008); Hirano et al. (2008); Aya et al. (2011)	GSE29217	E-GEOD-29217	http://www.ncbi.nlm.nih.gov/bioproject/PRJNA140071	-	-
Oryza sativa Japonica	Nipponbare	Microspores at uninuclear stage	3	Agilent Rice Gene Expression Microarray 4x44K	Suwabe et al. (2008); Hobo et al. (2008); Hirano et al. (2008); Aya et al. (2011)	GSE29217	E-GEOD-29217	http://www.ncbi.nlm.nih.gov/bioproject/PRJNA140071	-	-
Oryza sativa Japonica	Nipponbare	Bicellular pollen (BCP)	8	Agilent Rice Gene Expression Microarray 4x44K	Suwabe et al. (2008); Hobo et al. (2008); Hirano et al. (2008); Aya et al. (2011)	GSE29217	E-GEOD-29217	http://www.ncbi.nlm.nih.gov/bioproject/PRJNA140071	-	-
Oryza sativa Japonica	Nipponbare	Tricellular pollen (TCP)	3	Agilent Rice Gene Expression Microarray 4x44K	Suwabe et al. (2008); Hobo et al. (2008); Hirano et al. (2008); Aya et al. (2011)	GSE29217	E-GEOD-29217	http://www.ncbi.nlm.nih.gov/bioproject/PRJNA140071	-	-
Oryza sativa Japonica	Nipponbare	Mature pollen	1	Illumina Genome Analyzer	Shen et al. (2011)	GSE25596	E-GEOD-25596	http://www.ncbi.nlm.nih.gov/bioproject/PRJNA134239	-	-
Oryza sativa Japonica	Katy	Sperm cells	3	Affymetrix Gene Rice Genome Array	Russell et al. (2012)	GSE17002	E-GEOD-17002	http://www.ncbi.nlm.nih.gov/bioproject/PRJNA117739	-	-
Oyza sativa Indica Group	Guichao No. 2	Uninucleate microspore (UNM)	2	Affymetrix Gene Rice Genome Array	Peng et al. (2012)	GSE29212	E-GEOD-29212	http://www.ncbi.nlm.nih.gov/bioproject/PRJNA140063	-	-
Oyza sativa Indica Group	Guichao No. 2	Bicellular pollen (BCP)	2	Affymetrix Gene Rice Genome Array	Peng et al. (2012)	GSE29212	E-GEOD-29212	http://www.ncbi.nlm.nih.gov/bioproject/PRJNA140063	-	-
Oyza sativa Indica	Guichao No. 2	Tricellular pollen (TCP)	2	Affymetrix Gene Rice Genome Array	Peng et al. (2012)	GSE29212	E-GEOD-29212	http://www.ncbi.nlm.nih.gov/bioproject/PRJNA140063	-	-
Oyza sativa Indica	Guichao No. 2	Tricellular pollen (TCP)	1	Illumina Genome Analyzer II	Peng et al. (2012)	GSE29212	E-GEOD-29212	http://www.ncbi.nlm.nih.gov/bioproject/PRJNA140063	SRS192879	-
Oryza sativa Japonica Group	Nipponbare x HEG4 RI line	Sperm cells	3	Illumina HiSeq 2000	Anderson et al. (2013)	GSE50777	E-GEOD-50777	http://www.ncbi.nlm.nih.gov/bioproject/PRJNA218883	SRP029890	-
Oryza sativa Japonica Group	Nipponbare x HEG4 RI line	Pollen minus sperm cells (vegetative cell)	3	Illumina HiSeq 2000	Anderson et al. (2013)	GSE50777	E-GEOD-50777	http://www.ncbi.nlm.nih.gov/bioproject/PRJNA218883	SRP029890	-
Zea mays	W23 line	Mature pollen	4	Custom 44 K Agilent maize array	Ma et al. (2008)	GSE12579	E-GEOD-12579	http://www.ncbi.nlm.nih.gov/bioproject/PRJNA112629	-	-
Zea mays	B73	Mature pollen	1	Illumina Genome Analyzer II	Davidson et al. (2011)	-	-	-	SRP006463	-
Zea mays	Inbred line Zheng 58	Pollen	1	Illumina HiSeq 2000	Xu et al. (2012); Xu et al. (2013)	-	E-MTAB-964	http://www.ncbi.nlm.nih.gov/bioproject/PRJEB2861	SRP018932	-
Zea mays	B73	Mature pollen	3	Illumina Genome Analyzer IIx	Chettoor et al. (2014)	-	-	http://www.ncbi.nlm.nih.gov/bioproject/PRJNA80075	SRP006965	-
Glycine max	Bragg	Mature pollen	3	Affymetrix Soybean Genome Array	Haerizadeh et al. (2009)	GSE12286	-	http://www.ncbi.nlm.nih.gov/bioproject/PRJNA113571	-	-
Vitis vinifera	Corvina	Mature pollen from open flowers	3	NimbleGen 090918 Vitis vinifera exp HX12	Fasoli et al. (2012)	GSE36128	E-GEOD-36128	http://www.ncbi.nlm.nih.gov/bioproject/PRJNA152939	-	-
Triticum turgidum subsp. durum x Secale cereale	-	Mature pollen	3	Affymetrix GeneChip Wheat Genome Array	Tran et al. (2013)	GSE41984	E-GEOD-41984	http://www.ncbi.nlm.nih.gov/bioproject/PRJNA178656	-	-
Nicotiana tabacum	Samsun	Microspores	2	Agilent Tobacco Gene Expression Microarray 4x44K	Bokvaj et al. (2015)	GSE62349	E-GEOD-62349	http://www.ncbi.nlm.nih.gov/bioproject/PRJNA263910	-	-
Nicotiana tabacum	Samsun	Early bicellular pollen	2	Agilent Tobacco Gene Expression Microarray 4x44K	Bokvaj et al. (2015)	GSE62349	E-GEOD-62349	http://www.ncbi.nlm.nih.gov/bioproject/PRJNA263910	-	-
Nicotiana tabacum	Samsun	Late bicellular pollen	2	Agilent Tobacco Gene Expression Microarray 4x44K	Bokvaj et al. (2015)	GSE62349	E-GEOD-62349	http://www.ncbi.nlm.nih.gov/bioproject/PRJNA263910	-	-
Nicotiana tabacum	Samsun	Mature pollen	2	Agilent Tobacco Gene Expression Microarray 4x44K	Hafidh et al. (2012a); Hafidh et al. (2012b)	-	-	-	-	http://www.biomedcentral.com/1471-2229/12/24/additional
Nicotiana tabacum	Samsun	4 h Pollen tubes	2	Agilent Tobacco Gene Expression Microarray 4x44K	Hafidh et al. (2012a); Hafidh et al. (2012b)	-	-	-	-	http://www.biomedcentral.com/1471-2229/12/24/additional
Nicotiana tabacum	Samsun	24 h Pollen tubes	2	Agilent Tobacco Gene Expression Microarray 4x44K	Hafidh et al. (2012b)	-	-	-	-	http://www.landesbioscience.com/journals/psb/article/20745/
Lilium longiflorum Thunb.	White Europe	Pooled: mature pollen dehydrated, mature pollen rehydrated, germinating and pollen tubes (max. 240 min)	1	Illumina HiSeq 2000	Lang et al. (2015)	-	-	-	-	http://link.springer.com/article/10.1007%2Fs11103-014-0261-2
Petunia integrifolia	inflata	S3-haplotype pollen	2	Unknown	Kao (2014)*	-	-	http://www.ncbi.nlm.nih.gov/bioproject/244357	-	-
Petunia integrifolia	inflata	s2-haplotype pollen	2	Unknown	Kao (2014)*	-	-	http://www.ncbi.nlm.nih.gov/bioproject/244357	-	-
Fragaria vesca	Yellow Wonder 5AF7	Microspores	2	Illumina HiSeq 2000	Hollender et al. (2014)	-	-	http://www.ncbi.nlm.nih.gov/bioproject/PRJNA234024	SRP035308	-
Fragaria vesca	Yellow Wonder 5AF7	Mature pollen	2	Illumina HiSeq 2000	Hollender et al. (2014)	-	-	http://www.ncbi.nlm.nih.gov/bioproject/PRJNA234024	SRP035308	-
Solanum lycopersicum	Hazera 3042	Mature pollen	5	Illumina HiSeq 2000	Loraine et al. (2015)	-	-	http://www.ncbi.nlm.nih.gov/bioproject/PRJNA275562	SRP055068	-
Solanum lycopersicum	Hazera 3042	Mature pollen (mild chronic heat stress)	5	Illumina HiSeq 2000	Loraine et al. (2015)	-	-	http://www.ncbi.nlm.nih.gov/bioproject/PRJNA275562	SRP055068	https://bitbucket.org/lorainelab/tomatopollen/src/b06289283d7722c330e90d00f9c43f2e492e44fd?at=master
